# Supplementary material for: A dynamical systems approach for estimating phase interactions between rhythms of different frequencies from experimental data
Source: PLoS Comput Biol. 2018 Jan 16;14(1):e1005928. doi: 10.1371/journal.pcbi.1005928 (PMC5770039; doi:10.1371/journal.pcbi.1005928)
Supplement: S1 File — (ZIP) [file pcbi.1005928.s001.zip › S1_File/Readme.txt]

Electrode(1-28)
	Label (Name of Electrode)
	Ratio_W (natural frequency raito between first and second oscillators)
	Oscillator(1-2)
		Chi (mean of gaussian distribution.[w1,a1,b1,a2,....])
		Sigma (covariance of gaussian distribution)
		alpha (shape parameter of inverse gamma distribution)
		beta  (scale parameter of inverse gamma distribution)
		M (oder of Fourier series, 0-3)
		Label (name of osicllator)
		CouplingFunction_y (phase velocity)
		CouplingFunction_x (phase differnce 0:2*pi)
		
