# Supplementary material for: A dynamical systems approach for estimating phase interactions between rhythms of different frequencies from experimental data
Source: PLoS Comput Biol. 2018 Jan 16;14(1):e1005928. doi: 10.1371/journal.pcbi.1005928 (PMC5770039; doi:10.1371/journal.pcbi.1005928)
Supplement: S2 File — (ZIP) [file pcbi.1005928.s002.zip]

Archive with 15 entries (15 files):
- S2_File/EstimationResult_ProsodyTheta_Participant1.mat
- S2_File/EstimationResult_ProsodyTheta_Participant10.mat
- S2_File/EstimationResult_ProsodyTheta_Participant11.mat
- S2_File/EstimationResult_ProsodyTheta_Participant12.mat
- S2_File/EstimationResult_ProsodyTheta_Participant13.mat
- S2_File/EstimationResult_ProsodyTheta_Participant14.mat
- S2_File/EstimationResult_ProsodyTheta_Participant2.mat
- S2_File/EstimationResult_ProsodyTheta_Participant3.mat
- S2_File/EstimationResult_ProsodyTheta_Participant4.mat
- S2_File/EstimationResult_ProsodyTheta_Participant5.mat
- S2_File/EstimationResult_ProsodyTheta_Participant6.mat
- S2_File/EstimationResult_ProsodyTheta_Participant7.mat
- S2_File/EstimationResult_ProsodyTheta_Participant8.mat
- S2_File/EstimationResult_ProsodyTheta_Participant9.mat
- S2_File/Readme.txt
